# Supplementary material for: Developmental Predictors of Suicidality in Schizophrenia: A Systematic Review
Source: Brain Sci. 2024 Sep 30;14(10):995. doi: 10.3390/brainsci14100995 (PMC11506348; doi:10.3390/brainsci14100995)
Supplement: Supplementary file 1 [file brainsci-14-00995-s001.zip]

Archive with 1 entries (1 files):
- brainsci-3233776-supplementary.pdf
